# Supplementary material for: Exportin-1-Dependent Nuclear Export of DEAD-box Helicase DDX3X is Central to its Role in Antiviral Immunity
Source: Cells. 2019 Sep 30;8(10):1181. doi: 10.3390/cells8101181 (PMC6848931; doi:10.3390/cells8101181)
Supplement: Supplementary file 1 [file cells-08-01181-s001.zip]

Archive with 1 entries (1 files):
- cells-584800-supplementary.xlsx
