# Supplementary material for: Exportin-1-Dependent Nuclear Export of DEAD-box Helicase DDX3X is Central to its Role in Antiviral Immunity
Source: Cells. 2019 Sep 30;8(10):1181. doi: 10.3390/cells8101181 (PMC6848931; doi:10.3390/cells8101181)
Supplement: Supplementary file 1 [file cells-08-01181-s001.zip › cells-584800-supplementary.xlsx]

## Sheet: Table S1
Table S1. Complete normalized, z-transformed NanoString analysis dataset.
	mCherry	mCherry-DDX3X	mCherry-DDX3X(qmNESa)	mCherry + hPIV-3	mCherry-DDX3X + hPIV-3	mCherry-DDX3X(qmNESa) + hPIV-3
A2M	-0.189493	-1.02312	-0.643166	1.27627	1.21357	-0.634062
ABCB1	-0.743699	-0.317651	0.460333	-1.40231	1.28535	0.717981
ABL1	-0.815231	-1.20115	-0.638824	1.18237	0.705385	0.767449
ADA	-0.106225	1.53626	-1.60956	-0.0531941	0.0530246	0.179688
ADORA2A	-0.848978	-1.12464	-0.452771	0.821149	1.45329	0.151944
AICDA	-0.792879	-1.15578	-0.707517	0.765794	1.22955	0.660834
AIRE	-0.463143	-1.0808	0.642353	-0.416587	1.6989	-0.380716
AKT3	0.596643	-0.865577	-1.42853	1.02865	0.869349	-0.200536
ALCAM	-1.8114	-0.0509704	-0.133864	0.184694	0.797709	1.01383
AMBP	-0.702264	0.181767	0.86649	-1.51696	-0.0212326	1.1922
AMICA1	1.05167	-1.34899	0.0773972	-0.206768	1.19682	-0.770129
ANP32B	-0.610366	-0.0246899	1.94122	-0.738127	-0.560022	-0.00801279
ANXA1	-1.04705	-0.129858	1.57576	-1.04486	0.0956139	0.550389
APOE	0.283181	-1.91501	0.0146781	0.853533	0.722582	0.0410351
APP	-1.10168	-0.668453	-0.839015	0.387782	1.20538	1.01598
ARG1	0.332185	-1.75076	-0.189432	0.201466	0.0872984	1.31924
ARG2	1.16294	-0.41635	-0.776752	0.292705	1.04149	-1.30403
ATF1	-0.188243	-0.989312	-1.31967	0.671613	1.16462	0.660989
ATF2	-1.49622	-0.366961	-0.157712	-0.170193	1.38914	0.801947
ATG10	-1.56108	1.07203	0.199211	-0.0308589	-0.652586	0.973278
ATG12	-0.67457	-1.17713	-0.342846	0.046082	1.6791	0.469365
ATG16L1	-0.782351	-1.32442	-0.321041	0.206932	1.00603	1.21485
ATG5	0.284301	-0.866732	-1.44391	0.226624	1.35386	0.44586
ATG7	-0.989386	-1.04058	-0.684599	0.867888	0.998444	0.848237
ATM	-1.11492	-1.13361	0.658522	0.356428	1.37519	-0.141605
AXL	-0.641116	-1.6054	-0.075492	1.06843	0.825164	0.42841
BAGE	0.271574	-1.93502	0.0376246	0.237161	0.977241	0.411423
BATF	-0.410544	-1.39882	0.238648	0.445163	1.55932	-0.433774
BAX	0.660035	0.411189	1.25496	-0.63457	-0.143354	-1.54826
BCL10	-0.814934	-1.12764	-0.724198	0.556348	1.09619	1.01424
BCL2	0.32119	-0.693641	1.53354	-1.39572	-0.0929001	0.327535
BCL2L1	-0.378171	-1.38204	-0.812433	0.713593	1.08707	0.771988
BCL6	-1.22115	1.64686	-0.672317	-0.37946	0.361389	0.264684
BID	-0.716396	-1.21664	-0.643744	1.25147	0.390869	0.934444
BIRC5	-0.315602	0.81532	1.56012	-0.92193	-0.959013	-0.178897
BLK	-0.0563731	-1.33273	-0.473471	0.877741	1.42545	-0.440612
BLNK	-0.029871	-1.94304	0.252607	0.42569	0.912519	0.382094
BMI1	0.428357	-1.65497	-0.638646	1.06851	0.0738573	0.722892
BST1	-0.178724	0.45364	1.7437	-1.16485	-0.41184	-0.44193
BST2	-0.932875	-1.14129	-0.617606	0.757968	0.940046	0.993759
BTK	-0.888502	-1.29416	-0.399656	0.643992	0.7658	1.17252
BTLA	0.0808605	-0.729286	0.970083	-1.59557	0.351244	0.92267
C1QA	-0.118435	-1.90109	0.179781	0.604938	0.942348	0.292461
C1QB	-0.328677	-1.83968	0.111401	0.869598	0.724131	0.463225
C1QBP	-1.18789	0.955017	1.0978	-0.935778	-0.509328	0.580172
C1R	-0.928762	-0.945654	-0.857361	1.00048	0.800776	0.930523
C1S	-0.893558	-0.854458	-0.983613	0.906866	0.82108	1.00368
C2	-0.531411	-1.18515	-0.940797	1.07322	0.895443	0.688696
C3	-0.98245	-0.794732	-0.942446	0.939627	0.735264	1.04474
C3AR1	-0.714218	-1.37719	-0.334564	1.13704	1.06742	0.221506
C4B	-0.46883	-0.933254	0.324421	0.432322	1.62821	-0.982867
C4BPA	-1.18587	-0.0441665	-1.1278	0.855697	0.271791	1.23035
C5	0.559447	1.14134	0.969177	-1.10292	-0.763481	-0.803566
C6	-0.857199	-1.54873	0.803807	0.0445589	0.83154	0.726021
C7	0.252306	-1.52941	-0.829123	0.245019	1.1732	0.688007
C8A	-0.0613823	-1.11403	0.761569	0.481559	1.17878	-1.2465
C8B	-0.515641	-1.39069	-0.528592	0.256902	0.885524	1.29249
C8G	0.00147085	-0.930763	1.33369	-1.1022	1.01846	-0.320667
C9	-0.0720491	-0.748513	1.063	-0.90961	1.39533	-0.728162
CAMP	-0.379585	1.79041	-0.0799411	-1.23063	-0.299594	0.199339
CARD11	-0.565288	-0.646387	0.137852	-0.118267	1.92253	-0.730436
CARD9	-0.482129	-1.3712	1.25005	0.967134	0.220074	-0.583926
CASP1	-0.918283	-0.735926	-1.05031	0.861919	0.732192	1.11041
CASP10	-0.532437	-1.65732	0.486977	0.0440505	0.408055	1.25068
CASP3	-1.15574	-0.743298	-0.736886	0.811531	1.26291	0.56148
CASP8	-1.02525	-0.548408	-1.10126	0.940012	0.714551	1.02036
CCL1	0.421605	-1.43782	0.776349	-1.10829	0.760991	0.587173
CCL11	-1.32366	-1.2532	0.59531	0.706667	0.711461	0.563429
CCL13	0.36744	-0.669425	1.07727	0.269106	-1.67079	0.626399
CCL14	-0.54882	-1.80157	0.747623	0.567937	0.382879	0.651954
CCL15	0.757473	-1.60288	1.21902	0.320674	-0.230648	-0.463633
CCL16	-0.508583	-1.51825	0.489718	0.502021	1.35681	-0.321717
CCL17	-0.87102	-1.19825	-0.301663	0.554622	1.52354	0.29277
CCL18	0.0364946	-0.945431	-0.530999	1.48183	0.880761	-0.922659
CCL19	-0.740671	-1.26602	-0.385401	0.104434	1.3342	0.953454
CCL2	-0.934165	-1.30214	-0.268962	0.453928	1.18278	0.868563
CCL20	-0.819244	-0.925694	-0.979911	0.838874	0.821454	1.06452
CCL21	0.221726	-0.107894	1.27922	-1.77554	0.387567	-0.00508301
CCL22	-0.754378	-1.33417	-0.553137	0.773017	0.961119	0.907548
CCL23	-0.885493	-1.46793	-0.122983	0.855334	0.795795	0.825275
CCL24	0.427249	-1.34604	0.381099	-1.15465	0.62804	1.0643
CCL25	-0.460671	-1.84758	0.468985	0.741369	0.517481	0.580414
CCL26	1.19834	-0.655092	-1.34562	0.992293	0.305951	-0.49587
CCL27	-0.85633	-0.548359	1.35093	0.757368	0.460553	-1.16416
CCL28	-0.915099	-0.891905	-0.332498	-0.324469	0.991477	1.47249
CCL3	-0.720181	-1.19709	-0.200084	0.368734	1.69391	0.0547157
CCL3L1	-0.822315	-0.92634	-0.710302	0.510289	1.60762	0.341045
CCL4	-0.680738	-1.15096	-0.246972	-0.0297171	1.73514	0.373245
CCL5	-0.837544	-1.00664	-0.852334	0.608477	1.10923	0.978817
CCL7	0.148649	-1.6438	0.413954	0.330218	1.30108	-0.550099
CCL8	-0.69975	-1.36584	-0.482923	0.570109	1.24373	0.734669
CCND3	-0.860272	0.961764	0.787802	-1.11831	-0.733277	0.96229
CCR1	0.600034	-0.970459	0.886568	-0.960797	1.19448	-0.749829
CCR2	-0.214713	0.220347	1.67381	0.297656	-0.814376	-1.16272
CCR3	-0.823613	-1.0846	-0.812008	0.925007	0.994902	0.800307
CCR4	-1.13626	0.286953	0.950719	0.103285	1.05763	-1.26232
CCR5	-0.0574166	-1.24978	0.0753858	0.929003	1.27394	-0.971137
CCR6	-0.260394	-1.28741	0.918257	-0.117549	1.40764	-0.660535
CCR7	0.400754	-1.45686	-0.0101855	0.957692	1.00134	-0.892746
CCR9	-0.0969019	-1.41824	1.35861	-0.279442	0.910902	-0.474929
CCRL2	0.330257	-1.84677	-0.33726	0.936863	0.643579	0.273333
CD14	-0.52027	-0.463602	-1.49269	0.932891	0.436775	1.10689
CD160	0.0876211	-1.32529	-0.0269405	-0.605523	0.186787	1.68335
CD163	0.860158	-1.09535	0.939503	-1.03279	0.891242	-0.562763
CD164	-0.826522	1.14417	1.13376	-0.706218	-1.06032	0.315125
CD180	-0.132442	-1.3329	-0.850465	0.870637	1.3058	0.139376
CD19	-0.12647	-1.63285	0.179786	-0.363346	1.33617	0.606715
CD1A	-0.0267354	-0.859137	1.7117	-0.851172	0.563325	-0.53798
CD1B	0.796446	-1.12549	1.24516	-1.13205	-0.241103	0.457034
CD1C	0.731951	-1.62532	0.150789	0.96139	-0.761952	0.543143
CD1D	-0.745944	-0.536982	1.48417	0.568445	0.431594	-1.20128
CD1E	-0.495027	-1.01273	1.21956	-0.296228	1.28807	-0.703651
CD2	0.711032	-1.70904	1.12908	-0.176559	0.387836	-0.342358
CD200	0.607003	-1.35758	0.529788	-1.14061	0.306435	1.05497
CD207	-0.789958	-1.57849	0.179294	1.13091	0.610616	0.447632
CD209	0.108035	-1.62901	1.02321	0.392914	0.803364	-0.698516
CD22	0.531804	-0.549399	1.75152	-0.652933	-0.130052	-0.95094
CD24	0.272649	1.7707	0.0496698	-0.246067	-0.819358	-1.02759
CD244	0.282724	-1.77193	0.294676	0.555559	-0.448867	1.08783
CD247	-0.653966	-1.51297	1.21497	-0.169456	0.834219	0.287204
CD27	-1.15448	-1.15584	0.625362	-0.252126	0.982492	0.954599
CD274	-0.473873	-1.23861	-0.833355	1.35386	0.554284	0.637697
CD276	-1.2092	-0.691632	-0.689346	0.447158	1.28135	0.861669
CD28	-0.965979	-1.07192	-0.0405391	0.626018	1.58341	-0.130991
CD33	-0.0853668	-1.63667	-0.593227	0.801801	1.05164	0.461827
CD34	0.158784	-1.55161	1.07166	-0.38436	1.06768	-0.362166
CD36	0.0456543	-1.91463	0.0199788	0.723393	0.85853	0.267076
CD37	-0.940484	-1.36734	0.174121	0.0575774	1.20703	0.869098
CD38	-1.28818	-0.567776	-0.792627	0.759352	0.824717	1.06451
CD3D	-1.26914	-1.23011	0.258941	0.871382	0.921928	0.446998
CD3E	0.728566	-1.27972	1.2214	0.62688	-0.418926	-0.8782
CD3EAP	-0.6723	-1.04933	-0.00477556	1.79405	0.302335	-0.369978
CD3G	0.0289229	-1.68071	0.0876456	0.881049	1.10218	-0.419091
CD4	-0.383532	-1.72219	-0.156099	0.640204	1.07342	0.548188
CD40	-0.0139457	-0.516222	-1.61656	1.10011	0.948806	0.0978078
CD40LG	-0.110577	-1.86833	0.740868	0.679532	0.685765	-0.127257
CD44	-1.4308	-0.0858713	-0.873634	0.517925	0.652434	1.21995
CD46	-0.473679	1.40891	-0.877805	-0.454561	-0.732716	1.12985
CD47	-1.00877	-0.821359	-0.902119	0.904917	0.861271	0.96606
CD48	0.598574	-0.113723	0.997547	0.715589	-1.69315	-0.50484
CD5	-0.237372	-1.64392	1.2719	0.636721	0.316236	-0.343565
CD53	-0.783916	-1.07305	-0.573432	0.0358851	1.06109	1.33342
CD55	-1.58927	-0.651005	0.919115	0.732141	-0.203553	0.792573
CD58	-0.330099	-0.625614	-1.51366	0.662387	0.641656	1.16533
CD59	-0.499385	-0.583144	0.307992	-0.91888	-0.162629	1.85605
CD6	-0.132781	-1.71576	-0.178625	0.445964	1.31863	0.262574
CD63	-1.03162	-0.512191	-1.11213	0.647285	1.01634	0.992308
CD68	-1.00862	-0.968893	-0.697833	1.20596	0.842131	0.627249
CD7	-0.73277	-1.55529	-0.126101	0.806892	1.0104	0.596868
CD70	1.13337	0.628232	-0.91156	0.177897	0.468339	-1.49628
CD74	-0.56451	-1.7234	0.556206	0.579129	1.02476	0.12782
CD79A	-1.20479	-1.35938	0.543943	0.784345	0.731484	0.5044
CD79B	-0.24936	-1.79659	0.367777	0.0581136	0.450048	1.17001
CD80	0.0441024	-1.84089	-0.0780169	0.112564	0.743862	1.01838
CD81	-1.74016	0.882748	-0.440434	0.774558	-0.100134	0.623422
CD83	-0.229875	-1.14167	-0.437191	0.0452392	1.8553	-0.091802
CD84	-0.560847	-1.79171	0.396199	0.607625	0.814899	0.533836
CD86	0.0425205	-1.78328	0.661811	-0.361523	0.394699	1.04577
CD8A	0.13035	-1.70452	0.118649	-0.426777	1.17554	0.706759
CD8B	-0.79314	-1.32481	-0.507722	0.897742	0.691892	1.03604
CD9	-1.14909	-0.637088	-0.908807	0.811331	0.853987	1.02967
CD96	-1.00081	-1.15654	-0.327619	0.81849	1.33072	0.335749
CD97	-1.78176	-0.479054	0.28683	0.587188	0.371564	1.01524
CD99	-1.7662	-0.169587	0.639086	-0.126229	0.255916	1.16701
CDH1	-1.80587	0.312408	-0.323889	0.622018	0.131301	1.06404
CDH5	-1.0002	-1.3247	0.134678	0.392227	1.37669	0.421303
CDK1	0.114028	0.958484	1.33101	-1.15863	-0.921947	-0.322944
CDKN1A	0.510802	-0.57124	-0.860093	0.614903	1.42721	-1.12159
CEACAM1	-0.798094	-0.713147	-1.15527	0.572919	1.04441	1.04918
CEACAM6	-0.37922	1.62151	-0.547615	-0.941169	0.834178	-0.587682
CEACAM8	0.711529	-0.842792	1.46173	0.355749	-0.62113	-1.06509
CEBPB	-1.04422	-0.715712	-0.949833	0.842952	0.788321	1.0785
CFB	-1.0291	-0.877837	-0.810606	0.807881	0.818483	1.09118
CFD	-1.69693	0.566566	-0.215776	-0.0189111	0.0418885	1.32316
CFI	0.0975695	1.63646	-1.38397	-0.603716	0.142037	0.111629
CFP	-0.336101	-1.74375	0.682448	1.0781	-0.129639	0.448935
CHIT1	0.0272202	-1.96186	0.395559	0.246422	0.867346	0.425311
CHUK	0.253019	0.13272	0.142056	-1.07418	1.61391	-1.06752
CKLF	-0.729487	0.358434	1.77521	0.125496	-0.799151	-0.730497
CLEC4A	-0.491744	-1.71347	0.508614	0.0703747	1.15681	0.46942
CLEC4C	-0.243002	-1.36422	1.64975	-0.292806	-0.222099	0.472378
CLEC5A	-0.545393	-1.80688	0.40238	0.575108	0.681113	0.693667
CLEC6A	0.270906	-1.17401	1.18165	1.06949	-0.450884	-0.897153
CLEC7A	0.620726	-1.69335	0.477373	-0.619851	1.05305	0.162056
CLU	0.266725	-1.68318	0.0461874	0.728267	1.14476	-0.502765
CMA1	-0.366884	-1.71345	0.147516	1.30296	0.238581	0.39127
CMKLR1	-0.176882	-1.49976	0.922053	0.600792	0.941903	-0.788101
COL3A1	-0.65862	-1.25424	1.65903	-0.270399	0.384977	0.139258
COLEC12	-0.475018	0.1458	1.19695	-0.860901	1.1322	-1.13903
CR1	-1.09269	-0.954082	1.25551	-0.483723	1.00673	0.268256
CR2	0.148903	-1.84229	0.603081	0.15311	1.08402	-0.14683
CREB1	-1.39887	-0.493359	-0.670497	1.00926	1.02669	0.526781
CREB5	-0.644498	-1.39777	-0.499984	1.09047	0.988475	0.463305
CREBBP	0.58789	-1.10355	1.48916	-0.358062	0.363606	-0.979052
CRP	0.406807	-1.21126	1.2668	-0.0309977	-1.12908	0.697721
CSF1	-1.10924	-0.764488	-0.790998	0.54951	0.956514	1.1587
CSF1R	-0.125676	0.2302	0.525712	1.27446	-0.172386	-1.73231
CSF2	-0.670721	-1.13532	-0.765526	1.07523	1.19511	0.30123
CSF2RB	0.102973	-1.96066	0.763814	0.230194	0.692471	0.171203
CSF3	-0.767782	-1.25582	-0.638686	0.845785	1.08193	0.734565
CSF3R	-0.604599	-1.22399	-0.855511	0.884373	0.937187	0.862539
CT45A1	-0.164984	-1.79025	-0.152146	0.535069	1.11951	0.452801
CTAG1B	0.166981	-1.9204	0.759563	0.823966	0.168288	0.00160169
CTAGE1	-0.247736	-1.47382	-0.266056	1.34754	0.900988	-0.260916
CTCFL	-0.36881	-1.84052	0.275248	0.325228	0.823701	0.785149
CTLA4	-0.613739	-1.5228	-0.37336	0.670108	1.02836	0.81143
CTSG	0.0326261	-1.39113	-0.579626	1.59644	0.416554	-0.0748655
CTSH	1.24058	0.780749	0.665904	-0.903676	-0.871618	-0.911935
CTSL	-0.532117	-0.341195	-1.29346	-0.176545	0.897177	1.44614
CTSS	-1.0933	-1.00885	-0.592375	0.805359	0.906441	0.98273
CTSW	0.148664	-1.08851	1.40767	-1.08142	0.783127	-0.169537
CX3CL1	-1.11249	-0.831071	-0.691006	0.540279	0.813403	1.28089
CX3CR1	-0.765732	-1.29675	-0.0276174	1.59439	0.0656991	0.430011
CXCL1	-1.0323	-0.897806	-0.799937	0.960186	0.896062	0.873795
CXCL10	-0.750248	-1.15133	-0.800638	0.823595	1.05688	0.821734
CXCL11	-0.861411	-1.08354	-0.774165	0.854623	1.02181	0.842676
CXCL12	-1.17213	-0.615109	0.966041	1.2544	0.352251	-0.785448
CXCL13	-0.202922	-1.75576	0.362697	1.13465	0.649449	-0.188116
CXCL14	-0.653186	-0.808692	0.144416	0.758954	1.53753	-0.979025
CXCL16	-1.68582	-0.386105	-0.277257	0.671102	0.647059	1.03102
CXCL2	-0.818928	-1.03945	-0.872473	0.924586	0.930791	0.875475
CXCL3	-0.797675	-0.949606	-0.976748	1.02796	0.928341	0.767733
CXCL5	-0.880739	-0.983645	-0.866773	1.01948	0.880208	0.831473
CXCL6	0.549527	-0.903762	0.846446	-1.55257	0.22025	0.840108
CXCL9	-1.35415	-0.780972	-0.432721	0.702801	1.19327	0.671775
CXCR1	0.212749	-1.89111	0.450121	-0.201576	0.952641	0.47717
CXCR2	-0.733415	-1.17639	0.586779	0.718711	1.31081	-0.706495
CXCR3	-0.272761	-1.85318	0.880515	0.466225	0.701901	0.0773033
CXCR4	-0.582588	-1.10928	-0.851553	0.716954	1.42457	0.401892
CXCR5	-0.865162	-1.41135	-0.24366	1.06416	0.790366	0.665646
CXCR6	-1.07727	-1.13803	-0.286638	1.13121	1.03403	0.336697
CYBB	-0.9269	-1.3999	-0.113563	0.708051	1.15464	0.577669
CYFIP2	0.201529	1.38756	0.818776	-0.742955	-0.371074	-1.29383
CYLD	-0.659403	-0.858212	-1.14747	0.875349	1.16336	0.626373
DDX43	-0.856909	-1.13331	-0.297331	0.0917748	1.58459	0.611193
DDX58	-0.553617	-1.05727	-1.0514	0.637391	0.929057	1.09583
DEFB1	-0.832273	-1.22842	0.457018	0.370664	-0.303241	1.53626
DMBT1	-0.40858	0.960777	-1.14191	0.397581	1.19822	-1.00609
DOCK9	-1.04055	-0.411537	-0.959405	0.222375	0.657599	1.53152
DPP4	0.156331	-1.68667	1.3814	0.428291	-0.139461	-0.139896
DUSP4	-1.08917	0.144785	-1.22071	0.355781	0.385413	1.4239
DUSP6	-0.859258	-0.76235	-1.09831	0.963588	0.837022	0.919302
EBI3	-0.957407	-1.11312	-0.629675	0.800049	0.985147	0.915011
ECSIT	-0.303757	0.900003	-1.60296	-0.515966	0.988013	0.534664
EGR1	-1.12586	-1.00679	0.247782	1.46116	0.676973	-0.253259
EGR2	-0.492416	-1.4769	-0.128265	0.980983	1.2562	-0.139599
ELANE	-0.987326	-1.00861	-0.606887	0.42055	0.889185	1.29309
ELK1	-1.52344	-0.70159	0.309521	0.0447502	1.34722	0.52354
ENG	-0.066248	-1.60578	-0.00275596	0.461994	1.46319	-0.2504
ENTPD1	0.686744	-1.2548	-0.791061	-0.171427	1.51608	0.0144659
EOMES	0.433899	-1.94414	0.240963	-0.116653	0.693413	0.692514
EP300	-1.05889	-0.437812	-1.15718	0.892082	0.892136	0.869658
EPCAM	-1.63726	1.18633	-0.586321	0.279583	0.0602368	0.697432
ETS1	-0.762383	-1.14908	-0.768509	1.04164	1.02004	0.618283
EWSR1	-0.91562	-1.35327	-0.315316	0.883101	0.895986	0.805119
F12	1.31529	0.35966	0.933289	-0.890525	-0.833056	-0.884656
F13A1	-0.646046	-1.08601	-0.366155	1.6286	-0.268455	0.738066
F2RL1	-1.2239	-0.107359	-0.0746423	-0.823932	0.714889	1.51494
FADD	-0.606726	-1.45296	-0.110867	0.457809	1.50142	0.211328
FAS	-0.11379	-0.955427	0.599862	-1.37281	0.663243	1.17893
FCER1A	-0.716474	-1.14137	-0.559199	0.966917	1.39022	0.0599077
FCER1G	-1.47017	-0.910849	0.298628	0.354819	0.475426	1.25214
FCER2	-0.522636	-1.49898	1.355	0.699074	-0.294314	0.26185
FCGR1A	-0.717069	-1.0548	-0.424805	-0.239903	0.92954	1.50703
FCGR2A	-0.0963001	-1.541	1.28962	0.708655	-0.61957	0.258593
FCGR2B	0.161677	-1.97168	0.217523	0.581227	0.813764	0.197486
FCGR3A	0.627427	-1.10398	0.457749	-1.01277	-0.384288	1.41586
FEZ1	-1.11996	-1.10631	-0.359765	0.585467	0.844647	1.15592
FLT3	-0.236673	-1.53184	0.424418	-0.281717	0.100046	1.52576
FLT3LG	0.123827	-0.851846	-1.52442	0.349054	0.92075	0.982631
FN1	-1.5307	-0.153217	-0.693018	0.541542	0.621405	1.21399
FOS	-0.842864	-0.316883	-0.908577	-0.0232536	0.279055	1.81252
FOXJ1	-0.361119	-1.72646	0.461406	0.999667	-0.176859	0.80337
FOXP3	-1.15532	-0.412946	0.396584	1.74735	-0.044407	-0.531255
FPR2	-0.0572209	-0.992872	-0.32279	1.68066	-0.873182	0.565408
FUT5	-0.460199	-1.68162	0.239027	-0.0411813	1.04957	0.894405
FUT7	-0.545816	-1.58274	0.285028	-0.19078	0.945844	1.08846
FYN	-0.627882	-1.02628	-0.702341	0.659392	1.61808	0.0790336
GAGE1	0.281763	-1.83704	0.555579	0.765256	-0.441399	0.675843
GATA3	1.05443	0.192845	1.28959	-0.93248	-0.927514	-0.676868
GNLY	-0.657399	-1.33053	0.349412	0.770008	1.35766	-0.489146
GPI	-0.720039	1.36522	0.61058	-0.101073	-1.4628	0.308111
GTF3C1	-0.386151	0.218313	-1.69444	0.309118	0.215151	1.33801
GZMA	-0.466122	-1.20774	0.140032	-0.171921	1.80685	-0.101099
GZMB	-0.941893	-1.16246	-0.572699	0.77033	1.05908	0.84764
GZMH	-0.507488	-1.19856	-0.341682	0.832644	1.545	-0.329914
GZMK	-0.560687	-1.59457	-0.259091	0.674159	1.10165	0.638538
GZMM	-0.0337576	-1.70301	0.991026	-0.481141	0.356198	0.870689
HAMP	-0.33261	-1.04355	0.626903	0.0414118	1.60993	-0.902086
HAVCR2	-0.148139	-1.71965	-0.294519	0.394814	1.21256	0.554926
HCK	-0.322269	-1.72978	-0.0563031	1.20784	0.315172	0.585344
HLA-A	-1.03038	-0.591749	-1.06664	0.904604	0.749818	1.03435
HLA-B	-0.946079	-0.821616	-0.961972	0.912156	0.806797	1.01071
HLA-C	-1.01437	-0.813333	-0.900896	0.906791	0.820978	1.00083
HLA-DMA	-1.00975	1.35627	0.688691	-1.26806	0.242044	-0.0091885
HLA-DMB	-0.952251	1.39472	0.889725	-0.972531	-0.595678	0.23601
HLA-DOB	-0.896693	-1.28606	-0.379567	0.481955	1.06913	1.01124
HLA-DPA1	-0.159132	-1.56379	0.231119	0.793202	1.24446	-0.545862
HLA-DPB1	-0.643278	-0.66767	0.526549	0.870514	1.20226	-1.28838
HLA-DQA1	0.149611	-1.9084	1.08086	0.257243	0.130595	0.290087
HLA-DQB1	-0.212414	-0.445735	-0.0885357	0.548235	1.58719	-1.38875
HLA-DRA	-0.98174	-1.28803	-0.135187	0.356614	1.28288	0.765466
HLA-DRB3	-0.294282	-1.63516	0.899376	1.09099	-0.375907	0.314986
HLA-DRB4	0.0234955	-1.563	0.443157	0.146578	1.44637	-0.49661
HLA-E	-0.92413	-0.81369	-0.975329	0.844109	0.742878	1.12616
HLA-G	-0.865616	-0.6171	-1.20535	0.890611	0.833856	0.9636
HMGB1	-1.00779	0.503553	1.64967	-0.704675	-0.676275	0.235509
HRAS	-0.116063	-1.26172	1.13326	-0.982731	0.171194	1.05605
HSD11B1	-0.770871	-1.11389	-0.752957	0.7153	1.30658	0.61584
ICAM1	-0.415412	-1.13321	-1.09036	1.00536	0.884983	0.74863
ICAM2	-0.322482	-1.58961	1.18537	0.959796	-0.027996	-0.205084
ICAM3	0.828854	1.53207	0.0211134	-1.01404	-0.65808	-0.709915
ICAM4	-0.576402	-1.39443	-0.434228	0.338506	1.41068	0.65587
ICOS	0.2318	-0.559489	0.927207	1.0819	-1.61189	-0.0695223
ICOSLG	-0.510927	-0.627502	1.83611	-0.247371	0.411765	-0.862072
IDO1	-1.01141	-0.904391	-0.802733	0.734693	0.931997	1.05184
IFI16	-0.556059	-0.730929	-1.33722	0.695114	1.07521	0.853882
IFI27	-1.04695	-0.88091	-0.78403	0.739908	0.882579	1.0894
IFI35	-0.687174	-0.854965	-1.15939	1.00953	0.877955	0.814054
IFIH1	-0.969146	-0.983173	-0.747472	0.674473	0.891129	1.13419
IFIT1	-0.874469	-0.96953	-0.882993	0.786402	0.885835	1.05475
IFIT2	-0.832258	-0.879681	-1.01249	0.757207	0.981409	0.985817
IFITM1	-1.06876	-0.876725	-0.767524	0.904865	0.751547	1.0566
IFITM2	-1.46442	-0.0601437	-0.844562	1.05245	0.371879	0.944792
IFNA1	-0.973574	-1.50618	0.226575	0.801979	0.591292	0.859908
IFNA17	0.677406	0.38797	1.18934	0.17195	-1.18049	-1.24617
IFNA2	0.190858	-0.691515	0.841245	0.838067	0.501708	-1.68036
IFNA7	-0.916625	-1.34121	-0.0302105	0.2644	1.36009	0.663547
IFNA8	-0.171984	-1.74888	0.0447143	0.121916	1.2992	0.45504
IFNAR1	-0.612804	-1.55616	-0.108703	0.834616	0.245472	1.19758
IFNAR2	-1.09502	-0.78734	-0.82989	1.06583	0.801237	0.845185
IFNB1	-0.909476	-0.978829	-0.847154	0.869634	0.923915	0.94191
IFNG	-0.158878	-1.46294	1.12138	-0.418331	-0.240618	1.15939
IFNGR1	-0.798576	-0.884794	-1.02094	0.730998	0.819657	1.15365
IFNL1	-0.83833	-1.18337	-0.638595	0.599943	0.972802	1.08755
IFNL2	-0.925474	-1.043	-0.730288	0.700891	0.865996	1.13187
IGF1R	-0.306452	-0.420287	-1.43032	0.758357	-0.0524354	1.45113
IGF2R	-1.21961	-0.320593	-0.826706	0.218318	1.50467	0.643915
IGLL1	-0.286531	-1.67563	0.970341	0.18306	1.04001	-0.231255
IKBKB	-1.38507	-0.858196	-0.268981	0.501991	0.996419	1.01384
IKBKE	-0.867835	-1.07136	-0.772032	0.924393	0.731974	1.05486
IKBKG	-0.757302	-1.54593	0.11725	0.298669	1.21994	0.667379
IL10	-1.37686	-1.16442	0.508091	0.89749	0.426707	0.70899
IL10RA	-0.972782	-0.884569	-0.82389	0.630864	1.24016	0.81022
IL11	-0.572479	-0.940074	-1.13385	0.843244	1.18982	0.61334
IL11RA	-1.42533	0.0735947	1.58872	-0.472422	0.424381	-0.188946
IL12A	-0.819169	-1.55953	0.109662	0.896807	0.949763	0.42247
IL12B	-1.13066	-1.33626	0.481595	0.217692	0.666512	1.10112
IL12RB1	-0.0210719	-1.7253	1.02518	-0.435384	0.340057	0.816516
IL12RB2	-0.34023	-1.78223	0.0651538	0.245652	0.939481	0.872173
IL13	-0.660035	-0.719713	-0.0814316	1.03341	1.41395	-0.986179
IL13RA1	-1.31112	0.421418	-1.18836	1.09961	0.530147	0.448308
IL13RA2	-0.325025	-0.755818	0.222893	-1.26789	1.51363	0.612203
IL15	-1.27641	-0.454678	-0.728954	0.362047	0.661185	1.43681
IL15RA	-0.959995	-0.968883	-0.79651	0.784882	0.913577	1.02693
IL16	-0.29961	-0.712806	-0.0993889	1.32047	1.04171	-1.25038
IL17A	0.228995	-1.95267	0.181787	0.839876	0.0773301	0.624681
IL17B	0.381476	-1.65026	0.354354	1.37407	-0.306756	-0.152881
IL17F	-0.878718	-1.44409	-0.0410163	0.97453	1.03081	0.358486
IL17RA	-0.738917	-0.419385	-0.644019	-0.478043	1.85949	0.420875
IL17RB	1.13458	0.239025	0.910997	-1.57951	-0.149753	-0.555339
IL18	-0.755426	-1.11094	-0.828068	0.873702	0.699917	1.12081
IL18R1	-0.62944	-0.701464	-1.30528	0.664726	0.878908	1.09255
IL18RAP	-0.522881	-1.67895	0.0569039	1.21122	0.439439	0.494267
IL19	-0.109779	-1.01596	1.0267	0.280761	1.09369	-1.27542
IL1A	-0.685512	-1.10828	-0.840666	0.996419	1.18002	0.458012
IL1B	-0.669685	-0.71175	-1.2101	0.999768	1.19224	0.399528
IL1R1	-1.68624	0.294246	-0.18799	-0.101549	0.288223	1.39331
IL1R2	-1.14457	0.572625	-0.978997	-0.212239	0.24749	1.51569
IL1RAP	-0.794696	-1.02054	-0.485245	1.18282	-0.171864	1.28953
IL1RAPL2	-0.512159	-1.69507	0.833673	-0.00252609	1.02166	0.354431
IL1RL1	0.131227	-1.34474	-0.910641	0.578949	1.41141	0.133796
IL1RL2	-1.04348	-1.09229	0.683695	0.676215	1.25175	-0.475883
IL1RN	-0.718823	-1.46636	-0.373914	0.783428	0.848904	0.926761
IL2	-0.482009	-0.471137	1.30002	-1.4846	0.521885	0.615832
IL21	-0.506006	-1.82325	0.423352	0.540571	0.772625	0.592713
IL21R	-0.136258	-1.90257	0.609916	0.263003	0.929944	0.235969
IL22	-0.914916	-0.936991	0.00352753	0.311743	1.77011	-0.233469
IL22RA1	0.286631	-1.19764	1.49002	-0.738619	0.673547	-0.513936
IL22RA2	-1.43169	-0.951698	0.640113	0.050573	1.16226	0.530442
IL23A	-0.26885	-1.58324	-0.589951	0.896789	0.579114	0.966139
IL23R	-0.39424	-1.41944	-0.0481016	1.3497	0.917348	-0.40526
IL24	-0.351136	-1.40147	0.242972	1.37426	0.758991	-0.623621
IL25	-0.390562	-1.09599	0.412129	0.912115	1.22817	-1.06587
IL26	0.283225	-1.76136	0.824565	-0.450212	0.955393	0.148388
IL27	-0.9192	-1.38846	-0.0297035	0.387988	0.678207	1.27117
IL2RA	-0.0588679	-1.47574	1.65134	0.165323	-0.252187	-0.0298707
IL2RB	-0.732666	-1.50158	0.426229	-0.128254	1.22869	0.707585
IL2RG	0.274845	-1.79872	0.223242	0.129608	1.2699	-0.0988807
IL3	0.247151	-1.04079	0.263002	0.0496216	1.59483	-1.11381
IL32	-0.410411	-1.32319	-0.886555	0.904002	0.90789	0.808258
IL34	-0.822151	-1.47468	0.421942	0.607038	0.00180328	1.26604
IL3RA	-1.1722	-0.656411	-0.822649	0.624199	1.20616	0.820898
IL4	0.385794	-1.11201	0.990014	0.253258	0.845251	-1.36231
IL4R	-0.792178	-0.993431	-0.882751	0.658022	0.728966	1.28137
IL5	-0.566452	-1.59324	0.0902982	0.0171242	1.14093	0.91134
IL5RA	0.0222652	-1.29116	0.870082	-1.15761	0.668484	0.887939
IL6	-0.880648	-0.983765	-0.86759	0.910971	0.999972	0.82106
IL6R	-1.57195	-0.302868	0.378905	-0.197987	0.206716	1.48719
IL6ST	-1.15753	-0.722555	-0.821133	0.94498	0.758513	0.997724
IL7	-0.61377	-1.37912	-0.552052	1.24608	0.750204	0.548664
IL7R	-1.22054	-0.826379	-0.375491	0.29876	1.47547	0.64818
IL8	-0.856066	-1.07334	-0.79371	0.889395	0.99691	0.836814
IL9	-1.70551	-0.531532	0.955111	-0.0432046	0.753767	0.571365
ILF3	-1.67641	0.59958	0.809585	0.135038	-0.691448	0.823651
INPP5D	-0.339091	-1.56034	0.620478	-0.447424	0.430196	1.29619
IRAK1	-0.532282	-0.238358	-1.46856	1.13928	0.0020815	1.09783
IRAK2	-0.546622	-1.06348	-1.07527	0.931778	0.941141	0.812446
IRAK4	-0.057218	-0.576571	1.50452	-1.47942	0.420084	0.188604
IRF1	-0.835631	-0.895662	-0.985362	0.692789	0.994605	1.02926
IRF2	-0.711885	-1.14738	-0.846845	0.807404	1.00007	0.898634
IRF3	-0.216338	-0.325312	-1.6231	0.293808	1.36929	0.501652
IRF4	0.0253103	-1.75192	1.19696	-0.118624	0.693734	-0.0454624
IRF5	0.253965	-1.58868	0.42315	-0.32809	1.4434	-0.203742
IRF7	-1.09073	-0.894906	-0.726407	0.990378	0.763698	0.957968
IRF8	-0.0556795	-1.41753	-0.939597	1.12197	0.725183	0.565654
IRGM	0.433593	-0.76932	0.85018	0.611675	0.552533	-1.67866
ISG15	-0.865643	-0.980516	-0.882701	0.777369	0.947223	1.00427
ISG20	-0.958371	-0.839597	-0.92423	0.725885	0.960355	1.03596
ITCH	-0.852224	-0.71249	-1.13869	0.993098	0.956761	0.753542
ITGA1	0.503458	-0.675748	-0.377796	1.41353	0.510697	-1.37414
ITGA2	-0.0614045	-1.00315	-1.36516	0.959362	0.985098	0.485252
ITGA2B	-0.0765236	-0.523029	0.315895	-0.370651	1.78821	-1.1339
ITGA4	0.950538	-1.62013	-0.157121	0.957729	-0.575973	0.444955
ITGA5	-0.821064	-0.745759	-1.13594	1.05757	0.883979	0.761213
ITGA6	-1.25719	-0.744154	-0.144003	-0.00270927	0.555428	1.59263
ITGAE	-0.0779097	1.14055	1.14399	-1.43366	-0.263514	-0.509459
ITGAL	-0.164873	0.253324	0.611231	-0.0849594	1.16554	-1.78026
ITGAM	0.00278866	-1.72145	-0.0934052	0.895772	1.09284	-0.176546
ITGAX	-0.514856	-1.73919	0.761971	0.743483	-0.0108011	0.75939
ITGB1	-1.21287	-0.524421	0.341233	0.889756	-0.799854	1.30616
ITGB2	-1.81251	0.2981	0.0712369	-0.303605	0.834137	0.91264
ITGB3	0.415703	-1.41284	-0.868373	1.32783	0.559791	-0.0221088
ITGB4	-1.11243	-0.718645	-0.145292	-0.0245401	0.218627	1.78228
ITK	-0.67584	-1.39499	-0.309903	0.413762	1.42818	0.538794
JAK1	-1.45299	-0.628792	-0.381436	0.356196	1.07914	1.02788
JAK2	-0.789721	-0.689873	-1.18595	0.637826	0.888804	1.13892
JAK3	-1.55078	-0.0657896	0.079308	0.651772	1.38285	-0.497363
JAM3	0.933886	0.997975	-0.0429135	-1.63319	-0.591577	0.335823
KIR_Activating_Subgroup_1	0.328256	-1.89261	0.00957485	0.994446	0.566748	-0.00641069
KIR_Activating_Subgroup_2	-0.460209	-1.44716	0.126425	0.224898	1.61966	-0.0636154
KIR_Inhibiting_Subgroup_1	-0.0340512	-1.74449	0.793898	0.110641	1.11933	-0.245327
KIR_Inhibiting_Subgroup_2	-0.965622	-0.97482	-0.235478	-0.0793523	1.63381	0.62146
KIR3DL1	-0.884513	-1.34234	-0.323282	0.702866	1.15926	0.688006
KIR3DL2	-0.72547	-1.28491	-0.515765	0.381626	1.30843	0.83609
KIR3DL3	-0.23374	-1.32422	0.918862	1.42554	-0.448413	-0.338033
KIT	0.127268	-1.15449	1.25947	-0.0805566	-1.08745	0.935763
KLRB1	0.413939	-0.711276	0.739989	1.41872	-1.05322	-0.808152
KLRC1	0.417337	-1.33966	-1.15527	1.10697	0.480033	0.490594
KLRC2	0.549883	-1.1846	-1.30956	1.05194	0.252902	0.639436
KLRD1	0.718485	-1.73434	1.04209	0.302817	-0.513842	0.184787
KLRF1	-0.117751	-1.80889	0.440295	0.725282	0.974058	-0.212992
KLRG1	-0.287645	-1.58776	0.71302	-0.433655	1.25962	0.336421
KLRK1	-0.56185	-1.36575	-0.575754	1.14189	1.03911	0.322357
LAG3	0.695345	-1.98898	0.615137	0.153101	0.161227	0.364171
LAIR2	-1.12938	-1.1317	0.303593	0.0654714	0.418068	1.47395
LAMP1	-0.282252	1.71049	0.204316	-1.35196	-0.347229	0.0666331
LAMP2	-0.812963	-0.487128	-1.11464	1.08166	1.29933	0.0337356
LAMP3	-1.03699	-1.0696	-0.587156	0.903027	0.987765	0.80295
LBP	-0.753086	-0.990904	-0.728776	0.86454	0.141078	1.46715
LCK	-0.056631	-1.78492	0.832584	0.692327	0.700641	-0.384006
LCN2	-1.11367	-0.643942	-0.946764	0.888292	0.835318	0.980765
LCP1	1.43286	-1.273	-0.374296	0.29505	0.699953	-0.780575
LGALS3	-1.49097	-0.133985	-0.714483	1.30878	0.56296	0.467697
LIF	-1.30306	-0.831017	-0.500527	0.707404	0.922229	1.00498
LILRA1	-0.260214	-1.27128	1.6242	0.61673	-0.506547	-0.202886
LILRA4	-0.380095	-1.66012	-0.258354	0.38156	1.11616	0.800856
LILRA5	0.957454	0.00796105	1.45532	-0.889765	-0.736812	-0.794158
LILRB1	-0.190327	-1.74386	0.145081	-0.102472	1.17176	0.719822
LILRB2	-0.641258	-0.387347	0.93604	-0.961	1.54758	-0.494015
LILRB3	-0.108	-0.601464	-0.225981	0.631178	-1.28502	1.58929
LRP1	-1.41993	0.161779	-0.96823	1.09464	0.264621	0.86712
LRRN3	-0.0383794	-1.58577	-0.0748967	0.524958	1.45694	-0.282846
LTA	-0.149429	-1.16192	0.177686	0.707562	1.43874	-1.01264
LTB	-0.844479	-0.984548	-0.876059	0.948071	1.11051	0.646505
LTBR	-1.29689	0.606169	-0.77126	-0.182645	0.125871	1.51875
LTF	-0.712628	-1.668	1.06388	0.449096	0.43399	0.433667
LTK	-1.0288	-1.09737	-0.546858	0.862677	1.0716	0.738748
LY86	0.0115416	0.121656	0.543719	0.764058	0.517949	-1.95892
LY9	0.244075	-1.10938	0.398988	0.750012	1.07219	-1.35588
LY96	1.39636	-1.32548	-0.299109	0.167055	0.796762	-0.735591
LYN	-1.14944	-0.641531	-0.907436	0.938743	0.964505	0.795158
MAF	-0.729642	-1.62539	0.320595	0.506944	1.15062	0.376876
MAGEA1	-0.528288	-1.77127	0.839444	0.259559	0.387191	0.813364
MAGEA12	-0.366481	-1.591	1.32808	-0.292304	0.634618	0.287088
MAGEA3	1.03794	1.29533	-0.0992559	-1.20728	-0.15956	-0.867164
MAGEA4	0.0999915	-0.867917	1.23238	-1.47225	0.649862	0.357933
MAGEB2	0.708836	-0.552537	0.512843	0.0562448	0.990634	-1.71602
MAGEC1	-0.715497	-1.62046	-0.000719	0.633082	0.923513	0.780076
MAGEC2	-0.351983	-1.79374	0.257783	0.146483	1.03558	0.705878
MAP2K1	-0.945505	-0.816831	-0.942262	1.09106	0.978208	0.635328
MAP2K2	-0.918163	-0.529344	-1.21479	0.959157	0.975527	0.727613
MAP2K4	-0.769181	-0.0465692	1.49449	-1.06592	-0.499793	0.886977
MAP3K1	-0.854881	-0.946016	-0.658312	0.446788	0.407745	1.60468
MAP3K5	1.00761	-0.139534	-1.38066	0.0504589	1.21841	-0.756283
MAP3K7	-0.215655	0.0184064	-1.02098	0.989519	1.31965	-1.09094
MAP4K2	-0.364308	0.399993	1.38234	-1.077	0.717847	-1.05886
MAPK1	-0.914058	-0.24404	0.651193	-1.08375	0.00751237	1.58314
MAPK11	-1.11395	-0.921094	0.757583	0.350333	-0.480959	1.40809
MAPK14	-1.12206	-0.386073	-0.994516	0.292749	0.910853	1.29904
MAPK3	-1.49141	0.0599229	-0.763178	1.3251	0.601693	0.26787
MAPK8	-1.13947	-0.900936	-0.625342	1.17364	0.810309	0.681796
MAPKAPK2	-0.364007	-0.616815	-1.26336	1.37494	0.992615	-0.123367
MARCO	-0.632043	-1.71024	0.162701	0.523975	0.872894	0.782713
MASP1	-0.52042	-1.44663	0.991399	1.26714	-0.197831	-0.0936649
MASP2	-1.11938	-1.14549	0.240275	0.24407	1.49541	0.285109
MAVS	-0.658757	-0.772007	0.8086	-1.04457	0.1868	1.47993
MBL2	-0.358401	-1.83301	0.121735	0.904198	0.577036	0.58844
MCAM	-0.266229	-0.38842	1.57762	-0.399502	0.73645	-1.25992
MEF2C	0.0856722	-1.45558	0.823469	1.21751	0.158604	-0.829671
MEFV	-0.449767	-1.64433	0.674247	0.264931	1.24909	-0.0941803
MERTK	-1.01776	0.72898	-0.950939	-0.355471	1.54919	0.0459953
MFGE8	-1.15618	0.415261	0.382858	-0.676691	1.60157	-0.566815
MICA	-0.850751	-0.233746	-1.2748	0.361154	0.514438	1.48371
MICB	1.33607	-1.25453	-1.06289	0.0695215	0.242856	0.668974
MIF	-1.76044	0.238641	-0.328446	0.442735	0.179599	1.22791
MME	-0.465017	-1.45225	0.280601	1.30817	-0.480242	0.808739
MNX1	-0.684372	-1.69551	1.00067	0.429346	0.57509	0.37478
MPPED1	-0.16413	-1.06448	-0.19093	-0.966404	1.30068	1.08526
MR1	1.64369	-0.339499	-0.275622	0.0226576	0.35587	-1.40709
MRC1	-0.690052	-1.50914	0.60253	0.808886	1.07164	-0.283865
MS4A1	0.669467	-0.17469	0.815632	0.305914	-1.91636	0.300036
MS4A2	-0.0941388	-1.47802	-0.111259	1.04461	1.18513	-0.546328
MSR1	1.25137	-1.52645	0.833449	-0.0453552	-0.62781	0.114794
MST1R	-1.27095	-0.872757	-0.514335	0.928666	0.882712	0.846663
MUC1	-1.30465	-0.274338	-0.967485	0.803917	0.624214	1.11834
MX1	-0.92185	-0.874046	-0.934893	0.777418	0.977825	0.975547
MYD88	-1.10994	-0.583768	-0.994293	0.755886	0.947158	0.984961
NCAM1	-1.188	0.603044	0.682891	-1.23445	1.11091	0.0256025
NCF4	-0.389709	-1.50276	0.566611	-0.176935	0.00698006	1.49581
NCR1	-0.308954	-1.64836	0.466929	0.715986	1.14777	-0.373377
NEFL	0.841032	1.20576	0.203566	-1.37736	0.0729961	-0.945997
NFATC1	-0.998555	0.153292	-0.973593	-0.483428	1.42276	0.879525
NFATC2	0.192659	-0.115438	1.39484	-1.59676	-0.410174	0.534871
NFATC3	1.4687	0.351012	0.402437	-0.183271	-0.547396	-1.49148
NFATC4	0.308848	-1.88966	0.789757	-0.313024	0.516116	0.587967
NFKB1	-0.764105	-1.08729	-0.815391	1.21225	0.871654	0.58288
NFKB2	-0.753108	-1.06766	-0.902574	0.886008	0.970523	0.866812
NFKBIA	-0.606148	-0.362109	-1.54543	0.782244	0.899343	0.832099
NLRC5	-0.981991	-1.12926	-0.535742	0.639245	0.846909	1.16084
NLRP3	-0.227567	-1.46744	0.00305082	0.700037	1.44802	-0.456103
NOD1	-0.577988	-1.42306	-0.346243	0.237732	1.40069	0.708865
NOD2	-0.870552	-1.26677	-0.390819	0.462148	1.29466	0.771342
NOS2A	-1.01797	-1.12384	-0.45066	0.459517	0.989871	1.14308
NOTCH1	-1.82992	-0.298946	1.01051	0.329723	0.148133	0.640497
NRP1	-1.42168	-0.404676	-0.033587	0.772708	-0.357993	1.44523
NT5E	-0.737376	-1.11583	-0.849124	1.08572	0.856668	0.75994
NUP107	0.198498	0.941667	1.35115	-0.739585	-1.16481	-0.586929
OAS3	-1.18835	-0.89257	-0.609596	0.833293	0.912673	0.944553
OSM	-1.01549	-1.07344	-0.447196	0.325896	0.921026	1.2892
PASD1	0.326862	-1.77668	0.431488	-0.497153	0.479448	1.03603
PAX5	-0.449814	-1.562	-0.31681	0.884794	1.18682	0.257006
PBK	-0.0718237	0.954476	1.43293	-1.02095	-0.921326	-0.373308
PDCD1	-0.281566	-1.77026	-0.00397732	0.197532	1.03233	0.825932
PDCD1LG2	0.408912	-1.53869	-0.617827	1.35005	0.500328	-0.102778
PDGFC	-0.183247	0.0200842	-0.00486166	0.449932	1.3959	-1.6778
PDGFRB	0.255536	-2.02054	0.266954	0.372089	0.628259	0.4977
PECAM1	-0.348282	-1.58881	-0.175837	0.23782	0.433142	1.44197
PIK3CD	-0.618175	-0.999849	-0.878471	1.01525	1.34007	0.141175
PIK3CG	-0.309571	-1.67819	-0.0543714	0.850344	0.0250892	1.1667
PIN1	-1.82183	0.293405	-0.247306	1.12957	0.166576	0.479588
PLA2G1B	-0.265628	-1.83878	0.940269	0.128832	0.753986	0.281319
PLA2G6	0.468921	0.172436	1.16617	0.631792	-1.30948	-1.12984
PLAU	-0.878357	-0.949714	-0.906059	0.835935	1.00023	0.897965
PLAUR	-0.894426	-0.831826	-1.00415	0.811459	0.951984	0.966959
PMCH	-0.196187	-1.62992	0.499841	0.653603	-0.500802	1.17347
PNMA1	-0.430059	-1.09072	-1.09712	0.949614	0.580811	1.08747
POU2AF1	0.668076	0.442575	1.46212	-0.946089	-0.782714	-0.843968
POU2F2	-0.793087	-1.52784	0.356941	0.741128	1.16476	0.0580966
PPARG	-0.704574	-1.37545	-0.209291	0.220363	1.46983	0.599127
PPBP	-1.02072	-1.04936	-0.568353	0.658823	0.724756	1.25485
PRAME	0.289995	0.225805	-2.01222	0.413822	0.370111	0.71249
PRF1	-0.366582	-1.57753	0.1816	0.237306	1.51247	0.0127418
PRG2	-0.712454	-1.32307	-0.535266	0.904856	1.18578	0.480155
PRKCD	-1.10698	-1.17273	0.352259	-0.14759	1.26174	0.813298
PRKCE	-0.0742168	-1.6493	0.0224138	-0.361088	0.938641	1.12355
PRM1	-0.340053	-1.06807	1.83717	-0.581636	0.172357	-0.0197614
PSEN1	-0.809866	-0.8397	-0.884834	0.427906	0.576629	1.52986
PSEN2	-1.17403	-0.621844	-0.765776	0.301004	1.16688	1.09377
PSMB10	-1.04359	-0.790116	-0.870783	0.845835	0.722422	1.13624
PSMB7	-0.552582	-0.169839	-1.62949	1.1159	0.645255	0.590755
PSMB8	-0.974303	-0.873392	-0.866186	0.834209	0.745989	1.13368
PSMB9	-0.795597	-1.07247	-0.842144	0.794288	0.81415	1.10177
PSMD7	-1.39444	0.173955	0.593399	-0.796591	-0.00411472	1.42779
PTGDR2	-0.472075	-1.56266	1.39092	-0.0160937	0.0278138	0.632093
PTGS2	-1.34057	-0.381836	-0.865717	0.662996	0.876055	1.04908
PTPRC	-0.594248	-1.40635	1.57214	0.442802	-0.0321507	0.0177994
PVR	-1.24928	-0.89997	-0.455605	1.17028	0.825049	0.609521
PYCARD	1.07636	-0.680366	-0.492413	0.789195	-1.41252	0.719741
RAG1	1.11942	-0.0349663	-0.775812	-0.62246	1.32033	-1.00651
REL	-1.51718	-0.652027	-0.342736	0.720041	1.02173	0.77017
RELA	-0.71679	-0.789822	-1.09733	0.507596	0.729386	1.36696
RELB	-0.626291	-1.28817	-0.753377	0.949596	0.897212	0.821028
REPS1	-0.242749	-0.853484	-1.36488	1.07335	1.03645	0.351314
RIPK2	-0.93043	-1.17021	-0.507531	0.559286	0.805871	1.24302
ROPN1	-0.812423	-1.46993	-0.190664	0.571702	0.885081	1.01623
RORA	-0.342849	-1.62375	0.575607	1.33822	-0.220929	0.273698
RORC	-0.706177	-0.697438	0.826807	0.140618	1.48624	-1.05005
RPS6	0.771989	1.68487	-0.545768	-0.816621	-0.519272	-0.575202
RRAD	0.706411	-1.4343	1.13774	0.38312	0.190084	-0.983055
RUNX1	-0.11035	-1.33345	-1.0292	1.07658	0.607484	0.788934
RUNX3	0.054226	-0.202254	0.507328	-1.38287	-0.551845	1.57541
S100A12	0.327115	-1.85214	-0.251069	0.641515	0.982244	0.152333
S100A7	-0.257792	-1.79856	-0.0294897	0.418581	0.575987	1.09128
S100A8	-0.942087	-1.10644	-0.640336	0.797034	1.10942	0.782406
S100B	-1.82175	-0.433933	0.299355	0.360839	0.785275	0.810215
SAA1	-0.704529	-1.15591	-0.809101	0.788008	1.18759	0.693939
SBNO2	-1.24828	-0.730589	-0.641967	0.837571	0.57195	1.21131
SELE	0.188372	-0.938294	1.55187	-0.141638	0.517711	-1.17802
SELL	-1.62679	0.718336	-0.408492	-0.353536	1.10951	0.560973
SELPLG	-1.57281	-0.755437	1.14005	0.574679	0.0446451	0.568878
SEMG1	-0.526397	-1.35084	-0.640928	1.31172	0.742858	0.46358
SERPINB2	0.411064	-0.723748	0.952445	0.655711	0.384491	-1.67996
SERPING1	-0.763076	-1.31016	-0.488706	1.22914	0.488373	0.844434
SH2B2	0.0799468	-1.98458	0.805814	0.404444	0.370018	0.324362
SH2D1A	-0.799362	-1.43263	0.0666834	0.0373182	0.925135	1.20286
SH2D1B	-0.393889	-1.31462	-0.796172	0.940969	1.2147	0.349008
SIGIRR	-1.15192	-0.896137	0.245891	0.973951	1.28531	-0.457096
SIGLEC1	-0.372599	-1.36837	0.131266	-0.608575	1.37444	0.843831
SLAMF1	0.223042	-1.2972	0.569044	-0.642702	1.54136	-0.39354
SLAMF6	-0.273405	-1.81325	0.537135	0.299222	1.11387	0.136434
SLAMF7	1.12426	-1.06594	-0.794267	0.997343	0.554897	-0.816298
SLC11A1	-0.533427	-1.72365	-0.0279048	0.74155	0.808574	0.734858
SMAD2	-0.467217	0.528532	-1.79115	0.853246	0.136711	0.73988
SMAD3	-1.13535	-1.19513	-0.228105	0.909412	0.676796	0.97238
SMPD3	-0.732737	-1.46356	-0.223327	0.737327	1.23643	0.445868
SOCS1	-0.847265	-1.08743	-0.785878	0.985281	0.920804	0.814484
SPA17	1.11259	0.735122	0.709321	-0.252855	-1.15639	-1.14779
SPACA3	-0.691204	-1.59361	-0.0724309	0.58002	1.06425	0.712975
SPANXB1	-0.478026	-1.71654	0.614096	-0.00219226	0.478734	1.10393
SPINK5	-0.411932	-1.63443	0.337522	-0.226569	1.21345	0.721965
SPN	-0.557992	-0.920072	0.678099	-0.597357	1.71089	-0.313566
SPO11	-0.928096	-0.193261	1.59127	-0.1664	-1.01645	0.712936
SPP1	-0.0138621	-0.606105	-1.60383	1.20367	0.296726	0.723403
SSX1	0.325329	-0.614619	0.00699863	0.325325	1.46334	-1.50637
SSX4	0.71224	-0.957114	1.01069	0.573185	0.146014	-1.48502
ST6GAL1	-0.948845	0.893831	0.492456	-1.28741	-0.295985	1.14595
STAT1	-1.19426	-0.689336	-0.808335	0.875081	0.788183	1.02867
STAT2	-0.978269	-0.755692	-0.992811	0.91124	0.845281	0.970252
STAT3	-0.5531	-0.340222	-1.56089	0.776934	1.09523	0.582055
STAT4	-1.29218	0.289521	1.6365	-0.653668	0.275285	-0.25545
STAT5B	-0.991528	-0.687733	-1.0258	1.04754	0.930233	0.727286
STAT6	-1.61338	-0.125792	-0.35001	0.924858	-0.0201153	1.18444
SYCP1	-0.985958	-1.34034	1.29716	0.177272	0.14799	0.703872
SYK	-0.851496	0.637649	0.305354	-0.781905	1.55462	-0.864226
SYT17	-1.67717	-0.214382	-0.399713	0.457657	0.703677	1.12993
TAB1	-1.28936	-0.673158	0.228434	0.181828	-0.116739	1.66899
TAL1	0.340793	-1.03121	1.16528	-1.41114	0.596478	0.339802
TANK	-0.197019	-0.616489	-1.569	1.15795	0.73219	0.49236
TAP1	-0.711603	-1.05874	-0.934225	0.703507	0.962665	1.0384
TAP2	-0.784014	-1.06813	-0.872971	0.919124	0.844879	0.961112
TAPBP	-1.32183	-0.573035	-0.666359	0.696306	0.574305	1.29062
TARP	-0.566851	-1.55414	-0.219727	0.33498	1.21656	0.789179
TBK1	-1.07801	-0.541579	-0.850429	0.803842	0.205737	1.46044
TBX21	-0.44804	-1.46985	0.615977	1.29749	-0.534397	0.538814
TCF7	-0.134093	-1.33761	-0.60046	1.53547	0.674897	-0.138203
TFE3	-1.25613	-1.0359	-0.271028	0.719169	1.09284	0.751049
TFEB	-0.473655	-0.522091	-1.47866	0.936016	0.410596	1.12779
TFRC	-1.68063	-0.121997	-0.243136	0.380909	0.298315	1.36653
TGFB1	-0.64625	-0.35114	-1.30354	1.38395	0.918976	-0.00198937
TGFB2	-0.602888	1.41242	0.773502	0.0175851	-1.41756	-0.183055
THBD	-0.112437	-1.21899	-1.1403	1.03379	0.941007	0.496931
THBS1	0.700927	0.414619	1.32416	-0.516281	-0.478468	-1.44496
THY1	-0.398142	-1.80391	0.739607	0.161299	0.940268	0.360882
TICAM1	-0.693486	-1.14095	-0.50618	-0.0785873	1.32924	1.08997
TICAM2	-0.620769	-0.662282	-1.21023	0.939811	1.33418	0.219298
TIGIT	-0.586448	-1.62053	-0.132908	0.569125	1.13095	0.639803
TIRAP	-1.29153	-0.392126	-0.798588	1.37514	0.688824	0.418277
TLR1	-1.36107	-0.21838	0.118946	-0.583346	0.448903	1.59495
TLR10	0.73081	-1.11585	1.43698	-0.600361	0.363068	-0.814645
TLR2	1.22579	-1.3221	0.639149	0.537658	-0.0564163	-1.02407
TLR3	-0.726858	-0.834516	-1.14563	0.791126	0.929609	0.986272
TLR4	0.0728411	-0.542675	-1.17424	1.05943	1.29932	-0.714673
TLR5	0.94274	1.228	-0.405623	0.377729	-1.0807	-1.06214
TLR6	-0.331841	-1.33657	0.835088	-0.899813	0.649151	1.08399
TLR7	0.0468103	-1.92068	0.451952	0.598599	0.862922	-0.0395998
TLR8	1.00461	0.457203	0.810893	-1.30312	-1.17617	0.206581
TLR9	0.118495	-1.6451	1.1146	-0.106543	0.926912	-0.408363
TMEFF2	-0.482016	0.990475	1.40923	-0.39099	-0.272219	-1.25448
TNF	-0.9714	-1.10701	-0.508434	0.399631	1.19542	0.991798
TNFAIP3	-0.716617	-1.11044	-0.887265	0.860153	0.987526	0.866644
TNFRSF10B	-0.819205	-0.881315	-1.02152	0.830718	0.823134	1.06819
TNFRSF10C	0.426004	-1.03585	-0.406579	-0.795182	1.71418	0.0974211
TNFRSF11A	0.265126	-1.31491	0.0184947	0.379434	-0.866543	1.51839
TNFRSF11B	0.76961	0.939898	1.01769	-0.982573	-0.846874	-0.897751
TNFRSF12A	-0.451783	-1.73659	0.0395698	0.455839	1.1089	0.584064
TNFRSF13B	-0.448918	-0.750956	0.576476	-1.20562	1.53742	0.291598
TNFRSF13C	-1.25842	-0.415848	-0.0667629	1.08778	1.28641	-0.63315
TNFRSF14	-0.555885	-1.60507	0.948632	-0.207612	0.423919	0.996012
TNFRSF17	0.744134	-0.143902	1.39631	-0.00669711	-0.496885	-1.49296
TNFRSF18	0.0739623	-2.00226	0.568661	0.278669	0.551168	0.529796
TNFRSF1A	-1.50257	0.478281	-0.346913	-0.271281	0.124556	1.51792
TNFRSF1B	-0.475982	-1.56707	-0.452333	0.798398	0.982268	0.714723
TNFRSF4	-0.506766	-1.46798	-0.577212	0.87973	1.03979	0.632432
TNFRSF8	-0.97572	-1.29148	0.365254	0.338471	1.45622	0.107259
TNFRSF9	-0.118754	-1.38115	-0.965665	0.744344	1.09561	0.62562
TNFSF10	-1.43433	-0.284222	-0.704746	0.54511	0.549032	1.32916
TNFSF11	-0.920762	-1.13444	0.945467	-0.429292	1.31849	0.22053
TNFSF12	-0.530425	1.68356	0.731035	-0.388686	-0.948424	-0.54706
TNFSF13	-0.689511	-1.28336	0.42083	-0.606712	1.11301	1.04574
TNFSF13B	-0.653634	-1.22731	-0.551062	0.793182	0.19061	1.44822
TNFSF14	-0.509728	-1.09534	-1.02225	1.21945	0.796909	0.610962
TNFSF15	0.920946	-1.24442	-1.27727	0.412118	0.812955	0.375669
TNFSF18	1.16658	-0.636567	0.794825	-1.28508	-0.70905	0.669294
TNFSF4	0.148769	-1.55632	-0.0229056	0.518702	1.42296	-0.511207
TNFSF8	-0.284169	-1.46251	-0.168444	1.58382	-0.141412	0.472711
TOLLIP	-1.53701	-0.353921	-0.331507	0.574924	1.42156	0.225954
TP53	0.382608	0.0583233	1.55916	-0.400996	-0.0995846	-1.49951
TPSAB1	-0.543466	-1.52411	-0.196333	0.634454	1.36839	0.261072
TPTE	-0.585727	-1.56281	-0.0728113	0.631794	1.31762	0.271935
TRAF2	-0.40287	-1.27879	-0.871797	1.26269	0.558961	0.731803
TRAF3	-0.998622	-1.0383	-0.67909	0.908524	0.951763	0.855722
TRAF6	-0.722173	-0.838643	-0.69705	-0.229341	1.51153	0.975677
TREM1	0.235658	-1.23638	1.78765	-0.351149	-0.187143	-0.248633
TREM2	-1.2328	-1.07876	0.112915	0.63888	0.197172	1.3626
TTK	-0.25585	0.878599	1.50186	-0.716882	-1.15233	-0.255404
TXK	-0.598642	-0.680218	1.26884	0.307753	0.953391	-1.25112
TXNIP	-0.309316	-0.0209804	-1.35554	0.977472	1.31856	-0.61019
TYK2	-1.53738	0.925607	-0.635109	0.50233	-0.278423	1.02298
UBC	-1.1735	-0.861391	-0.570329	0.4402	0.987142	1.17788
ULBP2	-0.0599619	-1.14145	-1.26656	0.624449	0.915436	0.928091
USP9Y	-0.85782	-0.59668	-1.21143	1.10622	0.795119	0.764591
VCAM1	-0.271439	-1.79802	0.0270555	0.567162	1.11369	0.361551
VEGFA	-0.988231	-0.45939	-1.19905	1.02242	0.883602	0.740644
VEGFC	-0.256326	-0.880013	-1.4104	0.924215	0.801612	0.82091
XCL2	0.297383	-1.54106	0.317693	0.836354	0.975479	-0.885852
XCR1	0.507477	-1.31514	1.42961	-0.56456	0.540839	-0.598221
YTHDF2	-1.03755	-0.227308	-0.991946	0.560714	0.0946926	1.6014
ZAP70	-1.02001	-1.26652	-0.222187	0.963675	1.07576	0.469283
ZNF205	-0.834589	-1.33295	0.873883	0.237942	1.28587	-0.230159
